# Supplementary material for: Characterization and In Vitro Antioxidant and Anti-Inflammatory Activities of Ginsenosides Extracted from Forest-Grown Wild Panax quinquefolius L
Source: Foods. 2023 Nov 29;12(23):4316. doi: 10.3390/foods12234316 (PMC10706846; doi:10.3390/foods12234316)
Supplement: Supplementary file 1 [file foods-12-04316-s001.zip]

Archive with 1 entries (1 files):
- foods-2721274-supplementary.pdf
